# Supplementary material for: Ubiquitination of phytoene synthase 1 precursor modulates carotenoid biosynthesis in tomato
Source: Commun Biol. 2020 Dec 3;3:730. doi: 10.1038/s42003-020-01474-3 (PMC7713427; doi:10.1038/s42003-020-01474-3)
Supplement: Supplementary file 3 — Supplementary Data 1 [file 42003_2020_1474_MOESM3_ESM.xlsx]

## Sheet: Supplementary Data 1
Accession numbera	Protein description	Trival name	Abundance ratio of proteins (ppsr1:WT)					Peptides (95%)e	% Sequence coveragef
			Replicate 1b	Replicate 2c	Meand	P value	±SD
Solyc00g009020	Mitochondrial ATP synthase		0.756954	0.776013	0.766484	1.93155e-06	0.0134768	26	66.735
Solyc01g007500	Photosystem II CP47 chlorophyll apoprotein	psbB	0.622655	0.61323	0.617942	8.05992e-05	0.00666454	14.5	26.67
Solyc01g005520	Tetratricopeptide TPR_2 repeat protein	TPR2	0.699383	0.740101	0.719742	0.0013818	0.028792	10	33.635
Solyc01g006980	Malonyl CoA-acyl carrier protein transacylase	MCAT	0.765208	0.798803	0.782006	0.0160419	0.0237551	9.5	22.565
Solyc01g008070	Alpha/beta superfamily hydrolase	ABH	1.31514	1.37033	1.34274	0.00221406	0.0390219	8.5	27.545
Solyc01g008540	Cinnamoyl CoA reductase-like protein	CCR	0.348563	0.321782	0.335172	0.0112342	0.0189364	10.5	34.98
Solyc01g008960	Argonaute 4-like protein	AGO4	0.756615	0.730009	0.743312	0.00929629	0.0188132	17.5	16.555
Solyc01g059870	Phytochrome B1	phyB2	0.835803	0.796964	0.816383	0.00665116	0.027463	7	7.383
Solyc01g065530	Glycosyl-phosphatidyl inositol-anchored, plant	GPI	1.48451	1.3384	1.41145	0.0314364	0.103318	5	10.88
Solyc01g066460	Epoxide hydrolase-like		2.03605	2.30561	2.17083	0.0422493	0.19061	4	22.305
Solyc01g068400	Tubulin-specific chaperone	TBCE	0.809395	0.817002	0.813199	0.00477622	0.00537895	9	76.975
Solyc01g073690	V-type ATP synthase subunit D		0.744553	0.777069	0.760811	4.43814e-05	0.0229924	20.5	58.54
Solyc01g079610	DNAJ chaperone	DNAJ	0.535145	0.590202	0.562674	0.00141229	0.0389313	5.5	19.565
Solyc01g080010	Xylanase inhibitor (Fragment)	XI	1.66214	1.56564	1.61389	0.00180076	0.0682369	7.5	26.255
Solyc01g080640	ABC transporter	ABC	1.3359	1.3837	1.3598	0.0025203	0.0338001	12.5	9.513
Solyc01g087730	50S ribosomal protein L1		0.823281	0.774014	0.798647	0.00816095	0.0348365	7	27.515
Solyc01g087850	Subtilisin-like protease		1.49544	1.34171	1.41857	0.0229416	0.1087	16	23.325
Solyc01g091170	Aldehyde dehydrogenase	ALDH	0.569099	0.580419	0.574759	0.00111213	0.00800424	16	47.635
Solyc01g095150	Late embryogenesis abundant protein	LEA	0.724834	0.763967	0.7444	0.0232695	0.027671	12.5	46.265
Solyc01g095670	Rhodanese-related sulfurtransferase		0.812628	0.7813	0.796964	0.00227891	0.0221527	11	21.83
Solyc01g097240	Pathogenesis-related protein 4B (Fragment)	PR-4b	2.81912	2.54238	2.68075	0.000139676	0.195683	26.5	73.78
Solyc01g097810	Zeta-carotene desaturase	ZDS	1.32919	1.19737	1.26328	0.0340559	0.0932094	14	19.9
Solyc01g098700	Branched-chain amino acid aminotransferase-like protein		1.28925	1.28205	1.28565	0.0130046	0.00508635	9	24.035
Solyc01g099160	Lipoxygenase	CEVI34	1.3346	1.46179	1.39819	2.94928e-05	0.0899364	25.5	42.46
Solyc01g099190	Lipoxygenase	LOXB	1.38054	1.35547	1.368	3.55947e-13	0.0177231	147	68.65
Solyc01g100320	Thioredoxin/protein disulfide isomerase		0.723798	0.724009	0.723904	0.000282262	0.000149437	53	60.725
Solyc01g100370	Universal stress protein	UspA	1.44039	1.42626	1.43332	0.000515033	0.00999148	17	54.22
Solyc01g100380	Calreticulin 2 calcium-binding protein		0.818372	0.825957	0.822164	0.0215453	0.00536323	22.5	49.52
Solyc01g100760	Susceptibility homeodomain transcription factor (Fragment)		0.445764	0.431711	0.438737	0.0214658	0.00993677	7.5	36.585
Solyc01g101060	S-adenosylmethionine synthetase	SAM	0.636214	0.696181	0.666197	0.00149187	0.0424033	23	63.865
Solyc01g101240	Peptidase A1		0.801436	0.788105	0.79477	0.0256113	0.00942609	7.5	18.28
Solyc01g102310	Unknown Protein		0.601012	0.580417	0.590715	9.12352e-14	0.0145629	49	71.235
Solyc01g102940	Methionine s-methyltransferase	MMT	1.22707	1.22428	1.22567	0.0327488	0.00197489	7.5	10.067
Solyc01g102960	class IV heat shock protein	Hsp20	1.20177	1.23044	1.2161	0.00783383	0.0202734	10	41.8
Solyc01g105410	Phosphate-induced protein 1		1.46246	1.5028	1.48263	9.39987e-06	0.028526	14.5	36.875
Solyc01g105710	Peptidyl-prolyl cis-trans isomerase	PPIase	0.679338	0.756978	0.718158	0.0129991	0.0549	5.5	33.93
Solyc01g106430	Inorganic pyrophosphatase		0.734183	0.746618	0.7404	0.00147238	0.00879299	13	47.415
Solyc01g107830	UDP-glucosyltransferase family 1 protein	UGT1	1.59699	1.44268	1.51984	0.00267529	0.109111	5.5	17.275
Solyc01g108250	Vacuolar import and degradation protein VID27		1.26623	1.22767	1.24695	0.00148389	0.0272663	16	27.855
Solyc01g108880	Oxoglutarate and iron-dependent oxygenase		2.46306	3.1243	2.79368	0.0110947	0.467567	7.5	24.285
Solyc01g111040	EF-Hand containing protein-like		1.28801	1.32339	1.3057	0.00144743	0.0250188	25	43.805
Solyc01g111120	Triosephosphate isomerase	TPI	0.867528	0.77928	0.823404	0.0125019	0.0624009	13	37.58
Solyc01g111260	Phosphatidylinositol-specific phospholipase c	PLC	0.729696	0.640303	0.684999	0.00898334	0.0632102	8.5	32.86
Solyc01g111760	V-type ATP synthase beta chain		0.693312	0.729882	0.711597	2.42583e-08	0.0258591	47.5	70.355
Solyc01g112000	Expansin-like protein		1.37443	1.43894	1.40669	0.00410837	0.0456169	5.5	19.35
Solyc01g112100	Dimethylaniline monooxygenase 5		0.769918	0.80296	0.786439	0.00380035	0.0233641	15.5	38.04
Solyc02g031950	Pathogenesis-related protein-like protein	PR-like	0.609499	0.611654	0.610577	0.00116647	0.00152332	19	64.6
Solyc02g062460	Oxoglutarate and iron-dependent oxygenase		2.04056	1.96546	2.00301	0.000559282	0.053103	17	59.655
Solyc02g062500	Oxoglutarate and iron-dependent oxygenase		1.75285	1.80146	1.77716	9.49775e-05	0.0343693	45.5	67.29
Solyc02g063070	14-3-3 protein		1.27309	1.33486	1.30397	0.0105234	0.0436798	52	71.535
Solyc02g065240	Hydrolase alpha/beta fold family protein		2.37305	2.66774	2.5204	1.65808e-06	0.208378	17.5	57.385
Solyc02g065470	Pathogenesis-related protein	PR	0.507759	0.54392	0.525839	0.000232155	0.0255701	8.5	45
Solyc02g067750	Carbonic anhydrase	CA	1.92149	2.65493	2.28821	0.0136491	0.518615	5.5	32.55
Solyc02g067840	Sucrase/ferredoxin domain protein		1.60406	1.72728	1.66567	0.0120828	0.0871308	5	25.37
Solyc02g068380	N-carbamoyl-L-amino-acid amidohydrolase	amaB	1.88747	1.58906	1.73827	0.00473055	0.211007	4.5	11.0525
Solyc02g069100	Peptidase C1A, cathepsin B		1.45914	1.45107	1.45511	0.00383616	0.00570589	12	37.57
Solyc02g069120	Zinc-finger protein ZPR1		1.20891	1.22176	1.21533	0.0111902	0.00908398	11	30.235
Solyc02g069260	ARGONAUTE 1	AGO1	1.46551	1.52931	1.49741	0.000245361	0.0451101	17.5	19.725
Solyc02g070020	UDP-glucosyltransferase	UGT	1.73584	1.66374	1.69979	0.000113496	0.0509813	12.5	26.825
Solyc02g077990	30S ribosomal protein S5		0.831015	0.817454	0.824234	0.0112214	0.00958854	12.5	55.245
Solyc02g078540	Unknown Protein		0.761287	0.759972	0.760629	0.00154477	0.000929531	11.5	32.37
Solyc02g078900	NADH dehydrogenase		1.23878	1.27357	1.25617	0.0346623	0.0245999	4.5	12.615
Solyc02g079170	NADH dehydrogenase like protein		1.63354	1.82623	1.72988	0.00631604	0.136247	8	15.24
Solyc02g079950	Oxygen-evolving enhancer protein 3	psbQ	0.689755	0.707141	0.698448	0.00242514	0.0122938	7	36.96
Solyc02g081160	Diphosphate-fructose-6-phosphate 1-phosphotransferase		0.786778	0.782515	0.784647	3.66038e-05	0.00301421	29.5	40.775
Solyc02g081880	Molybdenum cofactor sulfurase protein-like	MOCOS	0.776256	0.799841	0.788049	0.00499342	0.0166772	10	31.94
Solyc02g082030	ABC-type transport system-like		1.27068	1.42319	1.34693	0.0344119	0.107838	7	26.935
Solyc02g082690	Syntaxin binding protein 5	STXBP5	0.753091	0.836519	0.794805	0.0195481	0.0589926	10	12.38
Solyc02g082830	Phosphoserine aminotransferase	PSAT	0.777348	0.773301	0.775324	7.39653e-05	0.002862	21	41.9
Solyc02g082920	Endochitinase (Chitinase)		1.68821	1.59587	1.64204	0.0149348	0.0652957	5.5	35.18
Solyc02g086520	Unknown Protein		0.795322	0.764837	0.780079	0.00835155	0.0215559	9	23.12
Solyc02g086730	50S ribosomal protein L12-C		0.691365	0.741966	0.716665	0.00410856	0.03578	5	40.53
Solyc02g087190	Peroxidase 65		0.736444	0.760478	0.748461	0.000766176	0.0169952	9.5	26.37
Solyc02g091560	Serine hydroxymethyltransferase	SHMT	0.556247	0.487959	0.522103	9.74268e-05	0.0482869	11	32.335
Solyc02g091840	Receptor like kinase	RLK	0.740181	0.717343	0.728762	0.000348179	0.0161488	9.5	11.42
Solyc03g005730	3-isopropylmalate dehydratase large subunit 2		1.29066	1.45298	1.37182	0.00983949	0.114777	15	28.88
Solyc03g006680	Universal stress protein		0.788727	0.809531	0.799129	0.0163015	0.0147106	10.5	52.035
Solyc03g007740	Reticulon family protein		0.82216	0.785031	0.803595	0.0141004	0.0262537	7.5	17.45
Solyc03g020060	Proteinase inhibitor II	pin2	0.604931	0.54417	0.574551	0.00474646	0.0429645	7.5	55.1
Solyc03g025320	Hydroxycinnamoyl transferase	AAT2	0.63806	0.534833	0.586446	0.00157703	0.0729923	8	22.9
Solyc03g025720	Long-chain-fatty-acid--CoA ligase		1.36826	1.47229	1.42027	0.00128468	0.0735584	17.5	29.64
Solyc03g025800	Heavy metal transport/detoxification protein		0.77112	0.762048	0.766584	0.0243419	0.0064146	5	31.64
Solyc03g031860	Phytoene synthase 1	PSY1	1.28687	1.40929	1.34808	0.00268406	0.086566	16	38.23
Solyc03g033400	Vacuolar protein sorting 35		1.1673	1.30324	1.23527	0.033414	0.0961205	17	21.52
Solyc03g065340	Glycogen/starch/alpha-glucan phosphorylase	glgP	0.741846	0.736382	0.739114	1.37556e-05	0.00386358	44.5	42.085
Solyc03g078630	Ubiquitin		1.66251	1.88351	1.77301	0.0106499	0.156272	4	16.75
Solyc03g082420	Small heat shock protein, chloroplastic	Hsp21	1.55084	1.51455	1.53269	8.52874e-07	0.0256556	23.5	56.17
Solyc03g083440	Glutamate synthase		1.50075	1.68429	1.59252	0.0240301	0.12978	3.5	2.336
Solyc03g083910	Acid beta-fructofuranosidase	AI	1.69604	1.66676	1.6814	5.69754e-09	0.0206996	90.5	53.78
Solyc03g095620	ABC-1 domain protein		1.73065	1.53632	1.63348	0.0284084	0.137412	3.5	8.7515
Solyc03g095900	1-aminocyclopropane-1-carboxylate oxidase-like protein	ACO	0.404753	0.465168	0.43496	0.000171324	0.0427199	7	25.34
Solyc03g097790	V-type proton ATPase subunit C		0.790878	0.81192	0.801399	0.000108403	0.0148787	22.5	46.035
Solyc03g098240	Glutamate decarboxylase	GAD	0.762951	0.755389	0.75917	3.43805e-05	0.00534765	39.5	39.245
Solyc03g098600	Oligosaccharyl transferase STT3 subunit		0.799502	0.810126	0.804814	0.0316377	0.00751246	8	11.7915
Solyc03g098730	Kunitz trypsin inhibitor	Kti	1.35253	1.30945	1.33099	0.0215272	0.0304596	5	24.39
Solyc03g098740	Kunitz trypsin inhibitor	Kti	2.87391	2.52073	2.69732	0.0102113	0.249738	4.5	24.125
Solyc03g111720	Peptide methionine sulfoxide reductase msrA	E4	1.49521	1.47283	1.48402	0.00142088	0.0158253	22.5	66.58
Solyc03g112230	ZZ type zinc finger domain-containing protein (Fragment)		3.02385	2.10236	2.56311	3.18661e-05	0.651595	12	18.345
Solyc03g113930	class IV heat shock protein Hsp20	Hsp20	1.74397	1.51626	1.63012	0.000205583	0.161014	13	54.26
Solyc03g114150	Aldehyde dehydrogenase	ALDH	0.587536	0.665737	0.626636	0.000253807	0.0552961	12	28.595
Solyc03g117630	Heat shock protein 70	Hsp70	1.43619	1.40404	1.42011	3.91158e-07	0.0227333	22.5	57.11
Solyc03g117870	4-coumarate CoA ligase		0.730251	0.780149	0.7552	0.00374089	0.0352828	10	21.1
Solyc03g118030	Glutamyl-tRNA(Gln) amidotransferase subunit A		1.39657	1.4056	1.40109	0.00541736	0.00638509	12.5	21.555
Solyc03g118040	Calcium-binding protein Calnexin	CNX61.0	0.603745	0.610427	0.607086	3.3918e-09	0.00472505	34	52.6
Solyc03g120230	MAR-binding filament-like protein 1		0.734861	0.790377	0.762619	0.000246662	0.0392559	16.5	26.01
Solyc03g121270	IAA-amino acid hydrolase	ILL	0.765114	0.807519	0.786316	0.000654479	0.0299848	17	31.01
Solyc03g121330	60S ribosomal protein L28		0.798583	0.765283	0.781933	0.00381435	0.0235468	11	57.34
Solyc03g122350	Cytochrome P450	CYP	0.771846	0.784703	0.778275	0.00905758	0.00909157	9	17.225
Solyc03g123630	Pectinesterase		1.34072	1.33937	1.34004	5.61496e-05	0.000953994	65.5	48.63
Solyc03g123760	Phytoene desaturase	PDS	1.38219	1.33055	1.35637	0.0259388	0.0365111	9.5	18.955
Solyc03g123830	Phosphoglycerate dehydrogenase	PHGDH	0.515342	0.565045	0.540194	0.00054662	0.0351456	15.5	28.31
Solyc04g006970	Phosphoenolpyruvate carboxylase	PEP	0.631557	0.654461	0.643009	6.39888e-13	0.0161958	57	45.765
Solyc04g008280	Ribonuclease E inhibitor RraA		0.823787	0.800723	0.812255	0.00794852	0.0163085	8.5	31.87
Solyc04g008740	Pyruvate kinase		1.32096	1.33809	1.32952	4.0249e-05	0.0121069	28	48.335
Solyc04g011400	UDP-glucose 4-epimerase	UGE	0.806411	0.810789	0.8086	0.00105353	0.00309612	32.5	69.245
Solyc04g014600	Universal stress protein family protein	UspA	1.51302	1.3383	1.42566	0.00012239	0.123547	15.5	55.555
Solyc04g015340	Serine carboxypeptidase K10B2.2		1.63102	1.53733	1.58418	0.0170553	0.0662512	4.5	13.705
Solyc04g016220	UDP-glucose glucosyltransferase		0.767443	0.792371	0.779907	0.00997099	0.0176268	9	27.11
Solyc04g016360	S-formylglutathione hydrolase	SFGH	0.794723	0.82905	0.811886	0.00675033	0.0242728	11.5	37.32
Solyc04g016470	Beta-1 3-glucanase		1.73379	1.86566	1.79972	0.00082733	0.0932465	6	22.465
Solyc04g053120	Glycoside hydrolase, family 77		0.792978	0.800678	0.796828	0.00801451	0.00544494	7	11.8
Solyc04g054310	Alanine-glyoxylate aminotransferase	AGXT	1.25416	1.29144	1.2728	0.00169847	0.0263578	17.5	40.485
Solyc04g071540	Sterol 3-beta-glucosyltransferase		1.36688	1.2657	1.31629	0.014607	0.071549	5	9.487
Solyc04g071620	ABA/WDS induced protein	ASR4	0.589354	0.642473	0.615913	0.000193565	0.0375613	20	82.155
Solyc04g073990	Annexin	AN34	0.753043	0.743807	0.748425	3.13401e-07	0.00653104	55	78.66
Solyc04g074480	3-deoxy-7-phosphoheptulonate synthase		0.576054	0.719389	0.647721	0.00281477	0.101353	11.5	21.35
Solyc04g076880	Phosphoenolpyruvate carboxykinase (ATP)	PCKA	1.59694	1.77268	1.68481	4.76699e-07	0.124266	21.5	32.025
Solyc04g077650	Serine carboxypeptidase 1	CPB1	1.47665	1.81027	1.64346	0.00426552	0.235909	8	17.435
Solyc04g078920	Peroxisomal multifunctional enzyme type 2		0.750915	0.771433	0.761174	0.015877	0.0145081	9	70.8
Solyc04g079470	Protease inhibitor I4, serpin, plant	Pti4	2.42701	2.70134	2.56417	0.0160081	0.193983	3.5	12.05
Solyc04g080260	Glucan endo-1 3-beta-glucosidase 7		1.34063	1.22046	1.28055	0.00474175	0.0849731	11	34.355
Solyc04g080550	Phenylcoumaran benzylic ether reductase	PCBER	1.22854	1.20397	1.21626	0.0263424	0.0173739	11	41.235
Solyc04g080590	Proteasome subunit alpha type		1.51926	1.35679	1.43802	0.000808457	0.114879	16	41.22
Solyc04g081490	Tubulin beta-1 chain		0.667899	0.652399	0.660149	0.01658	0.0109605	33	59.42
Solyc04g081570	Chaperone protein htpG	htpG	0.79884	0.752169	0.775505	2.68608e-05	0.0330013	59	53.51
Solyc04g082670	Dolichyl-diphosphooligosaccharide--protein glycosyltransferase subunit 1		0.775861	0.80451	0.790185	0.00114155	0.0202579	10	17.73
Solyc05g005460	Nucleoredoxin 2	Nxn2	1.72453	1.67998	1.70225	2.37588e-09	0.0315022	29	41.91
Solyc05g005700	Aldehyde dehydrogenase 1	ALDH1	0.617431	0.626238	0.621834	3.88709e-06	0.0062269	24.5	39.035
Solyc05g007070	Alpha amylase 2 (IC)	amy2	0.779196	0.770328	0.774762	0.000235109	0.00627038	20	28.195
Solyc05g009470	Glycoside hydrolase, family 31		1.31343	1.22906	1.27125	0.0076946	0.0596594	30	28.125
Solyc05g010670	Chaperone protein htpG	htpG	1.29257	1.29598	1.29428	0.000215232	0.00241185	49.5	55.59
Solyc05g013380	Alanine aminotransferase 2		0.613795	0.629224	0.62151	0.0409745	0.0109103	2.5	9.2525
Solyc05g014280	Heat shock protein Hsp20	Hsp20	1.44138	1.45768	1.44953	7.78255e-06	0.0115264	30.5	69.46
Solyc05g015390	REF-like stress related protein 1		1.36563	1.41648	1.39105	0.0153552	0.0359579	11	46.085
Solyc05g043430	Carboxymethylenebutenolidase-like protein		0.808808	0.763995	0.786401	0.0127609	0.0316878	6.5	38.865
Solyc05g050130	Acidic chitinase	CHIA	1.82944	2.16337	1.99641	0.00398348	0.23612	5.5	17.12
Solyc05g053620	F-box protein PP2-B1	PP2-B1	1.86847	1.81025	1.83936	0.00092064	0.041164	9.5	49.395
Solyc05g053810	Serine hydroxymethyltransferase		0.805968	0.833276	0.819622	0.01527	0.0193094	34.5	63.48
Solyc05g054090	Unknown Protein		0.789297	0.745428	0.767362	0.00470672	0.0310201	21.5	99.31
Solyc05g054760	Glutathione S-transferase/chloride channel, C-terminal		0.781285	0.787697	0.784491	5.0234e-05	0.00453403	23.5	77.14
Solyc05g056270	Isocitrate lyase	ICL	1.18938	1.26791	1.22864	0.00781285	0.0555247	19	35.445
Solyc05g056400	Protein disulfide isomerase	PDI	0.439886	0.574218	0.507052	0.0117801	0.0949873	7.5	12.475
Solyc05g056580	Dehydration-responsive family protein		0.73868	0.731777	0.735229	0.00412347	0.00488155	13	21.59
Solyc06g005150	Ascorbate peroxidase	APX	0.754454	0.784622	0.769538	0.00235459	0.0213321	11.5	69.8
Solyc06g005160	Ascorbate peroxidase	APX	0.7521	0.772045	0.762072	0.00694518	0.0141034	20.5	68.8
Solyc06g005260	Cytoplasmic glutaredoxin thioltransferase glutathione-dependent disulfide oxidoreductase		1.24605	1.20439	1.22522	0.0207055	0.0294576	6	71.755
Solyc06g005940	Protein disulfide isomerase	PDI	0.518473	0.517994	0.518233	2.52663e-08	0.000338784	22	32.565
Solyc06g007980	Sterol 3-beta-glucosyltransferase		0.800525	0.803068	0.801796	0.0226023	0.00179825	12	22.73
Solyc06g008130	SET domain protein SUVR2		1.25135	1.31281	1.28208	0.0251701	0.0434611	4.5	21.815
Solyc06g054260	Photosystem I reaction center subunit II	psaD	0.505927	0.513919	0.509923	0.000280372	0.005651	10.5	40.385
Solyc06g059740	Alcohol dehydrogenase 2	ADH2	1.69866	1.65802	1.67834	4.33405e-09	0.0287395	88	64.065
Solyc06g060290	Protein disulfide isomerase	PDI	0.755091	0.825124	0.790108	0.00389535	0.049521	23.5	45.66
Solyc06g061170	Mitochondrial carrier protein		1.35559	1.34988	1.35274	0.00602778	0.00403746	6	27.73
Solyc06g063240	Unknown Protein		0.477432	0.48804	0.482736	0.00384078	0.00750118	6.5	18.225
Solyc06g073090	Ribosomal protein S30Ae/sigma 54 modulation protein "		0.62421	0.751922	0.688066	0.00732307	0.0903058	6	28.775
Solyc06g073540	Argonaute 4-like protein	AGO4	0.77547	0.64097	0.70822	0.000522768	0.0951053	8.5	17.195
Solyc06g075010	Chaperonin Cpn60 "	Cpn60	0.754373	0.775506	0.76494	0.0142359	0.0149436	9.5	28.61
Solyc06g076540	class I heat shock protein Hsp20	Hsp20	1.3461	1.34895	1.34752	0.000305723	0.00201208	17.5	69.805
Solyc06g076970	Peptidyl-prolyl cis-trans isomerase		0.71638	0.768828	0.742604	0.00193902	0.0370863	9.5	47.825
Solyc06g081980	Vitamin B6 biosynthesis protein		1.22616	1.21442	1.22029	0.000119938	0.00829865	27	42.72
Solyc06g082120	Ran GTPase binding protein		1.22029	1.20833	1.21431	0.00791585	0.00845442	20.5	72.275
Solyc06g083180	40S ribosomal protein S8		0.771631	0.833579	0.802605	0.0218896	0.0438041	7.5	49.09
Solyc07g005100	Chitinase-like protein		1.57523	1.35581	1.46552	7.43291e-05	0.155155	9.5	22.87
Solyc07g005210	Outer membrane lipoprotein blc	BLC	2.1875	2.01364	2.10057	2.13597e-07	0.122938	11	53.78
Solyc07g006560	Hypersensitive response assisting protein	hrap	0.757601	0.759944	0.758772	0.013961	0.0016565	6.5	41.61
Solyc07g006570	S8-RNase (Fragment)		0.704163	0.719968	0.712066	0.000847725	0.0111756	10.5	35.6
Solyc07g007930	Alkaline alpha galactosidase 2		0.605548	0.635406	0.620477	0.000454064	0.0211124	10.5	16.285
Solyc07g008860	G-protein beta WD-40 repeat, region		1.45481	1.27725	1.36603	0.0249664	0.125552	4	12.465
Solyc07g019670	Fatty acid oxidation complex subunit alpha		0.757418	0.805079	0.781248	0.00244181	0.033701	14	22.065
Solyc07g042550	Sucrose synthase	SuSy3	1.3587	1.4029	1.3808	0.000704336	0.0312543	9	28.45
Solyc07g044860	Photosystem II oxygen evolving complex protein	PsbP	0.687257	0.685923	0.68659	8.03378e-06	0.000943742	27	60.075
Solyc07g049450	Thioredoxin/protein disulfide isomerase	TRX_PDI	0.740875	0.775242	0.758058	0.0038255	0.0243016	15	42.825
Solyc07g049530	1-aminocyclopropane-1-carboxylate oxidase	ACO1	0.756867	0.649047	0.702957	0.0200701	0.0762405	23.5	54.445
Solyc07g054290	Photosystem II family protein	SYFP	0.476896	0.554819	0.515858	0.0121641	0.0551002	6.5	34.265
Solyc07g056420	Glutathione-S-transferase-like protein	GSTL	3.35636	3.31584	3.3361	4.62457e-06	0.0286525	18	40.68
Solyc07g061900	50S ribosomal protein L4		0.722612	0.770946	0.746779	0.0232114	0.0341771	4	12.1525
Solyc07g062530	Phosphoenolpyruvate carboxylase 2	PPC2	0.645976	0.654325	0.65015	2.47885e-16	0.00590417	120.5	72.2
Solyc07g062970	Serine/threonine phosphatase family protein		1.42259	1.34116	1.38187	3.42398e-06	0.0575789	27	62.23
Solyc07g064160	Thiazole biosynthetic enzyme	THI1	0.549852	0.587882	0.568867	0.00331399	0.0268911	6.5	19.775
Solyc07g064970	Microtubule-associated protein MAP65-1a	MAP	0.69187	0.723253	0.707561	0.00550338	0.0221911	5.5	13.335
Solyc07g065050	Cell division protein ftsZ		0.807554	0.77318	0.790367	0.00961305	0.024306	7.5	17.425
Solyc07g066600	Phosphoglycerate kinase	PGK	0.801783	0.849784	0.825784	0.000348893	0.0339414	58	83.54
Solyc08g005770	Alcohol acetyltransferase	AAT1	1.48911	1.52378	1.50644	8.16524e-06	0.0245117	30	48.305
Solyc08g007220	Nuclear RNA binding protein		0.664763	0.702064	0.683414	0.00102249	0.0263762	19.5	40
Solyc08g008210	V-type proton ATPase subunit E	VHA-E	0.668738	0.665932	0.667335	0.00984393	0.00198385	7	56.64
Solyc08g014000	Lipoxygenase	LOXB	0.769985	0.790142	0.780064	1.63793e-05	0.0142531	63	57.615
Solyc08g014130	2-isopropylmalate synthase 1	IPMS	1.81324	1.48877	1.651	6.72408e-06	0.229434	27	42.345
Solyc08g014340	Cysteine synthase A		0.764557	0.764032	0.764294	0.00598404	0.000371613	7.5	28.885
Solyc08g065220	Glycine dehydrogenase P protein	GLDP	0.718473	0.711213	0.714843	0.000287287	0.00513318	13	11.4865
Solyc08g066100	Phosphofructokinase family protein		0.812335	0.750372	0.781353	0.00800319	0.0438148	8	26.6
Solyc08g066240	Pyridoxal phosphate-dependent decarboxylase	PLPDCX	1.49438	1.48159	1.48798	0.00636326	0.00904608	16.5	41.215
Solyc08g066690	Exostosin family protein	EXT	0.681747	0.781129	0.731438	0.0153031	0.0702732	5	9.2755
Solyc08g068580	Phospholipase D3	PLD3	1.28917	1.18689	1.23803	0.0303562	0.072329	3.5	8.6915
Solyc08g075690	Acyl-CoA-binding protein	ACBP	0.805135	0.765435	0.785285	0.014965	0.0280723	4	66.11
Solyc08g075870	Dehydration-responsive family protein-like		0.631513	0.769081	0.700297	0.0150639	0.0972753	8.5	19.015
Solyc08g076450	3-beta hydroxysteroid dehydrogenase/isomerase family protein		1.49419	1.38784	1.44101	0.0136453	0.0752042	11	27.27
Solyc08g076650	Alpha alpha-trehalose-phosphate synthase (UDP-forming)		0.731094	0.782783	0.756939	0.0157253	0.0365497	14	20.65
Solyc08g076970	Acetylornithine deacetylase or succinyl-diaminopimelate desuccinylase		0.755824	0.749961	0.752892	0.00103847	0.00414552	29	50.38
Solyc08g077300	Adenylate kinase		1.29342	1.18368	1.23855	0.00511799	0.0775998	13	56.715
Solyc08g078250	Palmitoyl-protein thioesterase 1		1.3468	1.30621	1.32651	0.00197218	0.0286995	15.5	31.65
Solyc08g078510	GRAM-containing/ABA-responsive protein (Fragment)		2.12881	2.12471	2.12676	0.00274655	0.00290241	16.5	53.765
Solyc08g079090	Multicopper oxidase, type 1		0.848124	0.800439	0.824282	0.0141257	0.0337185	12.5	23.77
Solyc08g079870	Subtilisin-like protease	P69B	1.88225	1.84961	1.86593	3.12514e-06	0.0230825	21	38.725
Solyc08g080110	Unknown Protein		1.26486	1.25835	1.2616	0.00344262	0.00460318	10.5	18.445
Solyc08g081010	Glutamate-cysteine ligase	GSH1	1.50325	1.56117	1.53221	4.03016e-05	0.0409587	20.5	32.985
Solyc08g081910	V-type proton ATPase subunit E		0.693349	0.748101	0.720725	0.0166347	0.0387156	28.5	57.36
Solyc08g082820	Heat shock protein 70	BiP/grp78	0.646367	0.597724	0.622045	0.000687547	0.0343959	15.5	54.5
Solyc09g005720	60S ribosomal protein L23a	HSP70	0.784437	0.815396	0.799917	0.00135781	0.0218908	15	38.565
Solyc09g007630	Chaperone DnaJ	DnaJ	0.616276	0.649628	0.632952	0.0228216	0.0235831	6	18.7
Solyc09g007910	Phenylalanine ammonia-lyase	PAL	0.479774	0.498038	0.488906	0.0402761	0.0129144	5	36.62
Solyc09g008280	S-adenosylmethionine synthase	SAM	0.552489	0.595731	0.57411	0.0159333	0.0305765	9	50.385
Solyc09g009020	Enolase	Eno	0.718629	0.742933	0.730781	0.000148381	0.0171857	85	73.195
Solyc09g010210	Endoglucanase 1	EG1	1.5352	1.53374	1.53447	0.000304864	0.00102911	8	19.84
Solyc09g011580	Glutathione S-transferase-like protein	GST	1.24077	1.24073	1.24075	0.00162411	2.81596e-05	15	48.85
Solyc09g011590	Glutathione S-transferase-like protein	GST	1.38601	1.45179	1.4189	0.0388747	0.0465168	4.5	19.125
Solyc09g014520	Chlorophyll a-b binding protein 6A, chloroplastic	CAP6A	0.518495	0.572052	0.545274	0.000838565	0.0378711	8.5	29.12
Solyc09g015020	class I heat shock protein 3	Hsp20	1.25686	1.21598	1.23642	0.00575682	0.0289088	14	57.79
Solyc09g018750	Cystathionine beta-synthase, core	CBS	0.741916	0.608578	0.675247	0.00388676	0.0942844	7	35.53
Solyc09g063130	Photosystem I reaction center subunit IV A	psaE	0.470753	0.455617	0.463185	0.00176734	0.0107023	8.5	47.5
Solyc09g065270	Ribosome recycling factor		0.792551	0.795536	0.794043	0.0116168	0.0021108	10.5	42.885
Solyc09g066150	Cytochrome P450	CYP450	1.20525	1.25224	1.22875	0.00316989	0.0332249	23.5	35.76
Solyc09g075950	Heat shock protein 1	Hsp70	1.40355	1.41934	1.41145	4.2864e-05	0.0111684	19.5	31.075
Solyc09g082460	Homocysteine S-methyltransferase		1.36648	1.41759	1.39204	0.00990323	0.0361428	10	35.65
Solyc09g082730	Aldo/keto reductase "		0.791194	0.814385	0.80279	0.00132481	0.0163987	25	63.875
Solyc09g082860	Sulfate adenylyltransferase		1.58062	1.53943	1.56002	0.00259367	0.0291246	16.5	34.375
Solyc09g083080	Nucleolar protein 5		0.813844	0.806683	0.810263	0.00476705	0.00506361	18	37.045
Solyc09g083410	Amidase, hydantoinase/carbamoylase "		0.823451	0.822397	0.822924	0.00404407	0.000745174	19	53
Solyc09g089580	1-aminocyclopropane-1-carboxylate oxidase-like protein	E8	1.66913	1.675	1.67206	4.94272e-12	0.00415222	92.5	58.815
Solyc09g090330	Harpin binding protein 1		1.31856	1.27339	1.29598	0.0119003	0.0319428	17	54.53
Solyc09g090980	Major allergen Mal d 1		0.6337	0.634008	0.633854	6.61291e-06	0.000217323	80.5	97.185
Solyc09g091000	Major allergen Mal d 1		1.23844	1.20627	1.22236	0.0206739	0.0227531	5.5	53.225
Solyc09g091050	Lipase		1.28765	1.32762	1.30764	0.00446956	0.0282641	10.5	13.73
Solyc09g092550	Hypothetical salt-inducible protein (Fragment)		0.78564	0.83752	0.81158	0.00795722	0.0366849	11.5	18.555
Solyc09g097960	Aldo/keto reductase family protein	AKRs	1.7519	1.72504	1.73847	0.00309704	0.0189898	7.5	28.76
Solyc10g005960	Fasciclin-like arabinogalactan protein 10		1.39188	1.31674	1.35431	0.00517788	0.0531308	7.5	23.37
Solyc10g006930	LRR receptor-like serine/threonine-protein kinase, RLP		0.792439	0.845486	0.818962	0.0232214	0.03751	6	15.15
Solyc10g007600	L-lactate dehydrogenase	LDH	0.431143	0.309342	0.370242	0.00309068	0.0861262	30.5	56.87
Solyc10g047950	Inorganic pyrophosphatase family protein		0.721232	0.746132	0.733682	0.0251682	0.0176067	2	25.85
Solyc10g052880	LRR receptor-like serine/threonine-protein kinase, RLP		1.72176	1.43241	1.57709	0.00193324	0.204599	12	29.185
Solyc10g075070	Non-specific lipid-transfer protein	NSL-TP	0.639276	0.67638	0.657828	0.0337525	0.0262359	14	73.68
Solyc10g079860	Beta-1,3-glucanase	bglH	1.82188	1.72376	1.77282	0.0164281	0.0693834	7	24.42
Solyc10g080210	Polygalacturonase A	LePG	2.58728	2.53546	2.56137	6.37427e-09	0.036642	51	52.19
Solyc10g081650	Carotenoid isomerase, chloroplastic	CRTISO	1.5292	1.46143	1.49532	0.00135579	0.0479201	10	20.325
Solyc10g083720	Pyruvate kinase		1.69436	1.40616	1.55026	0.00172919	0.203794	29.5	51.23
Solyc10g084400	Glutathione S-transferase		1.44736	1.42737	1.43736	2.09426e-05	0.0141304	16.5	71.275
Solyc10g085230	UDP-glucosyltransferase	UGT	1.62688	1.25461	1.44074	0.0290991	0.263241	4	10.53
Solyc10g085830	O-methyltransferase 1	OMT	1.49205	1.57974	1.5359	1.40226e-05	0.062003	22.5	54.985
Solyc10g085880	UDP-glucosyltransferase family 1 protein	UGT1	1.48142	1.4649	1.47316	1.11832e-10	0.0116787	70	60.61
Solyc10g086330	60S ribosomal protein L23a		0.794086	0.800004	0.797045	0.0064353	0.00418451	5.5	37.985
Solyc11g007960	Kelch domain-containing protein 3		0.729317	0.749002	0.739159	0.0161465	0.0139195	6.5	13.62
Solyc11g010960	Alcohol dehydrogenase	ADH	0.431299	0.41696	0.424129	1.35261e-05	0.0101391	15	41.085
Solyc11g011220	Unknown Protein		0.792588	0.689452	0.74102	0.0099067	0.0729282	10	18.8
Solyc11g013110	Anthocyanidin synthase	ANS	0.586679	0.561713	0.574196	2.29522e-05	0.0176539	18	44.605
Solyc11g020040	Chaperone DnaK	DNAK	1.37032	1.35666	1.36349	1.13912e-07	0.00965883	53	53.61
Solyc11g020330	class IV heat shock protein Hsp20	er-sHsp	1.43471	1.50529	1.47	9.80025e-05	0.0499077	16	47.89
Solyc11g022590	Kunitz trypsin inhibitor 4	KTI4	0.745832	0.799771	0.772802	0.0306044	0.0381405	12	37.775
Solyc11g051160	Phosphatidylinositol transfer protein SFH5	SFH5	1.48021	1.43139	1.4558	1.71856e-08	0.0345233	48	68.93
Solyc11g066060	Heat shock protein 70	HSP70	0.796683	0.816901	0.806792	0.00448652	0.0142964	11.5	61.82
Solyc11g066100	Heat shock protein 70	HSP70	1.32216	1.34138	1.33177	2.20374e-06	0.0135945	116	70.49
Solyc11g067160	Aldo/keto reductase family protein	AKRs	1.23236	1.22468	1.22852	0.00500708	0.00543011	14.5	36.435
Solyc11g068420	Ribosomal protein		0.788438	0.820782	0.80461	0.0397068	0.0228705	10.5	37.5
Solyc11g069800	Allene oxide synthase	AOS	1.26856	1.22746	1.24801	0.000801348	0.0290641	15	32.16
Solyc11g072450	Mitochondrial F0 ATP synthase D chain		0.819538	0.811021	0.81528	0.000112456	0.00602261	19	69.94
Solyc12g005180	Chloroplast lipocalin	CHL	0.742131	0.645044	0.693588	0.0285647	0.0686505	8	29.88
Solyc12g009610	TBC1 domain family member 15	TBC1	1.77509	1.53685	1.65597	0.000178548	0.168464	16.5	33.385
Solyc12g010380	Unknown Protein		0.732458	0.770914	0.751686	0.00222987	0.0271925	18	33.99
Solyc12g010950	Alcohol dehydrogenase zinc-containing	ZADH	1.83444	1.90898	1.87171	0.000752048	0.0527063	12.5	33.96
Solyc12g011310	Glutathione-S-transferase	GST	2.60117	2.68503	2.6431	0.000250226	0.0593009	7.5	29.45
Solyc12g013690	Monooxygenase FAD-binding protein	FMO	1.65286	1.57339	1.61312	1.21624e-06	0.0561922	24.5	49.14
Solyc12g015860	Farnesyl pyrophosphate synthase	FPP	1.50986	1.51092	1.51039	1.45953e-06	0.000745633	25	44.445
Solyc12g015880	Heat shock protein 90	HSP90	0.802966	0.841485	0.822226	0.0020944	0.0272372	71	55.08
Solyc12g055800	V-type ATP synthase alpha chain	VHA-A	0.772498	0.766516	0.769507	8.34335e-06	0.00423053	80.5	78.25
Solyc12g094620	Catalase	CAT1	0.47937	0.472461	0.475915	7.83339e-10	0.00488565	43.5	63.72
Solyc12g095760	Diphosphate--fructose-6-phosphate 1-phosphotransferase		0.782895	0.744408	0.763651	0.00613812	0.0272145	36.5	51.46
Solyc12g098710	15-cis-zeta-carotene isomerase		1.78347	1.59855	1.69101	0.024605	0.130754	4.5	14.91
Solyc12g098950	Novel plant SNARE 11	NPSN11	0.761946	0.81709	0.789518	0.0266665	0.0389923	4.5	12.409
Solyc12g099240	Huntingtin interacting protein K	HIPK	0.75949	0.757572	0.758531	0.0131666	0.00135645	12	78.635
Solyc12g099990	Calmodulin 2		0.742934	0.740299	0.741616	0.0159547	0.00186301	27	65.1
aAccession number from the International Tomato Annotation Group release version 2.4. bThe fold change of protein expression levels in ppsr1 fruit versus wild-type at 38 days post-anthesis in biological replicate 1. The meaningful cut-off was fixed at 1.21 fold (70.4% variation) corresponding to the iTRAQ ratio of >1.21 for up-regulation and <0.83 (1/1.21) for down-regulation based on an analysis…
