# Supplementary material for: Ubiquitination of phytoene synthase 1 precursor modulates carotenoid biosynthesis in tomato
Source: Commun Biol. 2020 Dec 3;3:730. doi: 10.1038/s42003-020-01474-3 (PMC7713427; doi:10.1038/s42003-020-01474-3)
Supplement: Supplementary file 4 — Supplementary Data 2 [file 42003_2020_1474_MOESM4_ESM.xlsx]

## Sheet: Supplementary Data 2
Accession numbera	Protein description	Trival name	Peptide sequence	Abundance ratio of ubiquitinated peptides (ppsr1:WT)					Protein abundance ratio revealed by iTRAQ (ppsr1:WT)e	P value
				Replicate 1b	Replicate 2c	Meand	P value	±SD
Solyc01g109940	26S protease regulatory subunit		LLQHK[UGG]ELDAR.+2	2.66312	1.83243	2.24778	0.014785	0.587387	1.0357	0.365115
Solyc02g079930	Phosphosulfolactate synthase	HSA32	FNK[UGG]SDIAFAGDR.+3	0.0961136	0.258957	0.177535	0.00438594	0.115148	1.11912	0.0632088
			EVTDMAHK[UGG]HNVYVSSGDSADQMLFR.+4	0.0986778	0.171788	0.135233	0.01438	0.0516965
Solyc03g031860	Phytoene synthase 1	PSY	SLVPPTK[UGG]TASLQR.+2	0.0226787	0.0645497	0.0436142	0.000226452	0.0296072	1.35*	0.00268406
			KILDEIEANDYNNFTK[UGG]R.+3	0.149207	0.0601992	0.104703	0.00189	0.0629381
Solyc03g097070	Vacuolar protein sorting-associated protein 27	VPS27	ITAGMSSMSFK[UGG]MK.+3	0.557048	0.516255	0.536651	0.007235	0.028845	1.09251	0.0617095
Solyc03g098240	Glutamate decarboxylase	GAD	ILSELDTQPPRLPTK[UGG]AVR.+4	1.69555	1.23306	1.4643	0.041315	0.327031	0.76*	3.43805e-05
Solyc03g115230	ClpB chaperone	CLPB	GGK[UGG]DLTYRVENNGGLVNAATGQK.+4	0.492242	0.69867	0.595456	0.02393	0.145967	1.15301	0.000849122
Solyc03g117860	Zinc finger, C6HC-type		GK[UGG]C[CAM]PWC[CAM]AGLLC[CAM]AR.+3	0.348788	0.365204	0.356996	0.00847	0.0116074	Not detected	—
Solyc05g055440	Histone H2B	H2B	HAVSEGTKAVTK[UGG]FTSS.+3	0.30793	0.434762	0.371346	0.000655	0.0896839	3.42905	0.853899
			AVTK[UGG]FTSS.+2	0.701099	0.725812	0.713455	0.02427	0.0174748
Solyc06g059740	Alcohol dehydrogenase 2	ADH2	GVMLNDGK[UGG]SR.+2	0.373096	0.379157	0.376126	0.00112	0.00428601	1.68*	4.33405e-09
Solyc07g005600	Transmembrane 9 superfamily protein member 4	TM9SF4	KPAIEDPVK[UGG]TNKIPR.+4	0.501028	0.600891	0.55096	0.01423	0.0706135	0.966363	0.481254
Solyc07g008050	Zinc finger, UBP-type		GDSK[UGG]LVTVNSR.+3	0.399589	0.513899	0.456744	0.003255	0.0808296	Not detected	—
Solyc07g063340	Protein of unknown function DUF1218		GGPMPYGGEAGVGMAAYK[UGG].+2	1.65211	7.62345	4.63778	0.001785	4.22238	0.838307	0.598663
Solyc08g005770	Alcohol acetyltransferase	AAT	LVVPSSVTSHETK[UGG]R.+4	0.07519	0.116681	0.0959354	0.000447707	0.0293385	1.51*	8.16524e-06
Solyc09g015000	Heat shock protein Hsp20	HSP20	SEVK[UGG]AIDISG.+2	0.208552	0.266552	0.237552	0.02828	0.0410126	1.14435	0.126463
Solyc09g064940	Phenazine biosynthesis protein PhzF family	PHZF	GGVVK[UGG]LHLDDEKQR.+4	0.152654	0.251876	0.202265	0.000720388	0.0701611	1.22	0.0669033
Solyc09g089580	1-aminocyclopropane-1-carboxylate oxidase-like protein	E8	VVYTSNLDLYK[UGG]SSVPAASWR.+3	0.327973	0.0263097	0.177141	0.00301	0.213308	1.67*	4.94272e-12
			AGVK[UGG]GLVDSGITK.+3	0.1477	0.131684	0.139692	0.0200523	0.0113253
Solyc09g092380	S-adenosyl-L-homocysteine hydrolase	SAHH	LVGVSEETTTGVK[UGG]R.+3	0.323085	0.374145	0.348615	0.002265	0.0361049	1.39805	0.140718
			[1Ac]-ALLVEK[UGG]TTSGR.+2	0.654599	0.467319	0.560959	0.011665	0.132427
			VAALHLGK[UGG]LGAK[Frm].+2	0.731667	0.335888	0.533777	0.02928	0.279859
Solyc11g022460	C2 membrane targeting protein		MPEAYAK[UGG]LQLGHQSR.+4	0.204042	0.439005	0.321523	0.013605	0.166144	1.05112	0.781859
Solyc11g051160	Phosphatidylinositol transfer protein SFH5	SFH5	HTVEFPVTEK[UGG]SNLVWEAR.+4	0.364158	0.565427	0.464792	0.02338	0.142319	1.46*	1.71856e-08
Solyc12g010320	Outer membrane lipoprotein blc	BLC	AK[UGG]EEGYDVSK.+3	0.611115	0.379816	0.495466	0.01245	0.163553	1.05704	0.295226
Solyc12g013690	Monooxygenase FAD-binding protein	FMO	ASNVSK[UGG]ELSTVIDR.+3	0.379294	0.387728	0.383511	0.0220527	0.00596428	1.61*	1.21624e-06
aAccession number from the International Tomato Annotation Group release version 2.4. bThe fold change of ubiquitinated peptides in ppsr1 fruit versus wild-type revealed by SWATH-MS analysis in biological replicate 1. The changes in abundance were considered to be significant when a P value was less than 0.05 in the Student's t-test analysis. cThe fold change of ubiquitinated peptides in ppsr1 fr…
