# Supplementary material for: Ubiquitination of phytoene synthase 1 precursor modulates carotenoid biosynthesis in tomato
Source: Commun Biol. 2020 Dec 3;3:730. doi: 10.1038/s42003-020-01474-3 (PMC7713427; doi:10.1038/s42003-020-01474-3)
Supplement: Supplementary file 5 — Supplementary Data 3 [file 42003_2020_1474_MOESM5_ESM.xlsx]

## Sheet: Sheet1
Purpose	ITAG locusa	Primer name	Primer sequence (5'-3')
For yeast two-hybrid (Y2H) analysis	Solyc07g062570	BD-SlUBC32-F	CATGGAGGCCGAATTCATGGCTAACAGCAATCTTCCT
		BD-SlUBC32-R	GCAGGTCGACGGATCCTTATGCACCACTAGCATATAG
	Solyc07g062570	AD-SlUBC32-F	GCCATGGAGGCCAGTGAATTCATGGCTAACAGCAATCTTCCT
		AD-SlUBC32-R	CCATGGCCATATGATGGATCCTTATGCACCACTAGCATATAG
	Solyc01g006810	BD-PPSR1-F	CATGGAGGCCGAATTCATGGACGATGAGCTCAAGAAAGGG
		BD-PPSR1-R	GCAGGTCGACGGATCCTTAATTCCGAGCTGAACTCGCGGA
	Solyc01g006810	AD-PPSR1-F	GCCATGGAGGCCAGTGAATTCATGGACGATGAGCTCAAGAAAG
		AD-PPSR1-R	CCATGGCCATATGATGGATCCTTAATTCCGAGCTGAACTCGCGGAG
	Solyc03g031860	AD-PSY163-F	GCCATGGAGGCCAGTGAATTCTCTGCTATTTTGGCTACT
		AD-PSY1130-F	GCCATGGAGGCCAGTGAATTCGAGTATGCAAAGACGTTTAAC
		AD-PSY1239-F	GCCATGGAGGCCAGTGAATTCTATTGTTATTATGTTGCTGG
		AD-PSY1238-R	CCATGGCCATATGATGGATCCTTAAAGGTATAGTTCGTCGAA
		AD-PSY1-R	CCATGGCCATATGATGGATCCTTATCTTTGAAGAGAGGCAGT
	Solyc06g076020	AD-HSP70-F	GCCATGGAGGCCAGTGAATTCATGGCCGGAAAAGGTGAAGG
		AD-HSP70-R	CCATGGCCATATGATGGATCCTTAATCAACCTCCTCAATCTT
	Solyc07g065840	AD-HSP90-F	GCCATGGAGGCCAGTGAATTCATGTCGGACGTAGAGACGTT
		AD-HSP90-R	CCATGGCCATATGATGGATCCTTAATCAACCTCCTCCATCTT
For split luciferase complementation imaging (LCI) assay	Solyc07g062570	SlUBC32-nLUC-F	ACGGGGGACGAGCTCGGTACCATGGCTAACAGCAATCTTCCT
		SlUBC32-nLUC-R	CGCGTACGAGATCTGGTCGACTGCACCACTAGCATATAG
	Solyc01g006810	cLUC-PPSR1-F	TACGCGTCCCGGGGCGGTACCATGGACGATGAGCTCAAGAAAG
		cLUC-PPSR1-R	ACGAAAGCTCTGCAGGTCGACTTAATTCCGAGCTGAACTCGCGGAG
	Solyc01g006810	PPSR1-nLUC-F	ACGGGGGACGAGCTCGGTACCATGGACGATGAGCTCAAGAAAG
		PPSR1-nLUC-R	CGCGTACGAGATCTGGTCGACATTCCGAGCTGAACTCGCGGAG
	Solyc03g031860	PSY1-nLUC-F	ACGGGGGACGAGCTCGGTACCATGTCTGTTGCCTTGTTA
		PSY1-nLUC-R	CGCGTACGAGATCTGGTCGACTCTTTGAAGAGAGGCAGT
	Solyc06g076020	cLUC-HSP70-F	TACGCGTCCCGGGGCGGTACCATGGCCGGAAAAGGTGAAGG
		cLUC-HSP70-R	ACGAAAGCTCTGCAGGTCGACTTAATCAACCTCCTCAATCTT
	Solyc07g065840	cLUC-HSP90-F	TACGCGTCCCGGGGCGGTACCATGTCGGACGTAGAGACGTT
		cLUC-HSP90-R	ACGAAAGCTCTGCAGGTCGACTTAATCAACCTCCTCCATCTT
For co-immunoprecipitation (Co-IP) and in vivo ubiquitination assay	Solyc03g031860	PSY1-HA-F	ACGGGGGACGAGCTCGGTACCATGTCTGTTGCCTTGTTA
		PSY1-HA-R	CGCGTACGAGATCTGGTCGACTCTTTGAAGAGAGGCAGT
	Solyc07g062570	SlUBC32-HA-F	ACGGGGGACGAGCTCGGTACCATGGCTAACAGCAATCTTCCT
		SlUBC32-HA-R	CGCGTACGAGATCTGGTCGACTGCACCACTAGCATATAG
	Solyc01g006810	Flag-PPSR1-F	TACGCGTCCCGGGGCGGTACCATGGACGATGAGCTCAAGAAAG
		Flag-PPSR1-R	ACGAAAGCTCTGCAGGTCGACTTAATTCCGAGCTGAACTCGCGGAG
	Solyc01g006810	PPSR1-F	TACGCGTCCCGGGGCGGTACCATGGACGATGAGCTCAAGAAAG
		PPSR1-R	ACGAAAGCTCTGCAGGTCGACTTAATTCCGAGCTGAACTCGCGGAG
	Solyc01g096290	Flag-Ub-F	TACGCGTCCCGGGGCGGTACCATGCAGATCTTCGTGAAAAC
		Flag-Ub-R	ACGAAAGCTCTGCAGGTCGACTTACCCTCCACGAAGCCTC
For subcellular localization observation	Solyc07g062570	SlUBC32-mCherry-F	TACGCGTCCCGGGGCGGTACCATGGCTAACAGCAATCTTCCT
		SlUBC32-mCherry-R	CGCGTACGAGATCTGGTCGACTGCACCACTAGCATATAG
	Solyc01g006810	PPSR1-eGFP-F	TACGCGTCCCGGGGCGGTACCATGGACGATGAGCTCAAGAAAG
		PPSR1-eGFP-R	CGCGTACGAGATCTGGTCGACATTCCGAGCTGAACTCGCGGAG
	Solyc01g006810	PPSR1-mCherry-F	TACGCGTCCCGGGGCGGTACCATGGACGATGAGCTCAAGAAAG
		PPSR1-mCherry-R	CGCGTACGAGATCTGGTCGACATTCCGAGCTGAACTCGCGGAG
	Solyc03g031860	PSY1-eGFP-F	TACGCGTCCCGGGGCGGTACCATGTCTGTTGCCTTGTTA
		PSY1-eGFP-R	CGCGTACGAGATCTGGTCGACTCTTTGAAGAGAGGCAGT
For pull-down and in vitro ubiquitination assay	Solyc01g006810	MBP-PPSR1-F	CCGCTGGTTCCGCGTGGATCCATGGACGATGAGCTCAAGAAAG
		MBP-PPSR1-R	CTCGAGTGCGGCCGCAAGCTTTTAATTCCGAGCTGAACTCGCGGAG
		mtPPSR1-F	AGCAGCAGGTATGAGTTTTATCTC
		mtPPSR1-R	GAGATAAAACTCATACCTGCTGCT
		MBP-mtPPSR1-F	CCGCTGGTTCCGCGTGGATCCATGGACGATGAGCTCAAGAAAG
		MBP-mtPPSR1-R	CTCGAGTGCGGCCGCAAGCTTTTAATTCCGAGCTGAACTCGCGGAG
	Solyc07g062570	SlUBC32-HA-F	GCCATGGCTGATATCGGATCCATGGCTAACAGCAATCTTCCT
		SlUBC32-HA-R	TTGTCGACGGAGCTCGAATTCTTACGCATAGTCAGGAACATC
For protein degradation rate assay	Solyc03g031860	PSY1K380R-F	AACTTCACAAGGAGAGCATAT
		PSY1K380R-R	ATATGCTCTCCTTGTGAAGTT
	Solyc03g031860	PSY1K406R-F	TTATCTTTGAAGAGAGGCAGTCCTTGT
		PSY1K406R-R	ACAAGGACTGCCTCTCTTCAAAGATAA
For CRISPR/Cas9 gene-editing	Solyc01g006810	T1-PPSR1-F	ATGCTGCACGCATCGTCACGTTTTAGAGCTAGAAAT
		T1-PPSR1-R	GTGACGATGCGTGCAGCATTGACCAATGTTGCTCC
		T2-PPSR1-F	TGCAACGCCATACCATTCGGTTTTAGAGCTAGAAAT
		T2-PPSR1-R	CGAATGGTATGGCGTTGCATGACCAATGGTGCTTTG
		T3-PPSR1-F	TTCAGACTCACTCATACCCGGTTTTAGAGCTAGAAAT
		T3-PPSR1-R	CGGGTATGAGTGAGTCTGAATGACCAATGTTGCTCC
		T4-PPSR1-F	GAAATCGGCCATCTCCCCAGTTTTAGAGCTAGAAAT
		T4-PPSR1-R	TGGGGAGATGGCCGATTTCTGACCAATGGTGCTTTG
		U-F	CTCCGTTTTACCTGTGGAATCG
		gR-R	CGGAGGAAAATTCCATCCAC
		Pps-GGL	TTCAGAGGTCTCTCTCGACTAGTATGGAATCGGCAGCAAAGG
		Pgs-GG2	AGCGTGGGTCTCGTCAGGGTCCATCCACTCCAAGCTC
		Pps-GG2	TTCAGAGGTCTCTCTGACACTGGAATCGGCAGCAAAGG
		Pgs-GGR	AGCGTGGGTCTCGACCGACGCGTATCCATCCACTCCAAGCTC
		PB-L	GCGCGCGGTCTCGCTCGACTAGTATGG
		PB-R	GCGCGCGGTCTCTACCGACGCGTATCC
For the analysis of target and off-target sites in ppsr1 mutants	Solyc01g006810	T1/2-F	GCTTGCATGCCTGCAGGTCG
		T1/2-R	GAATGCAAAATAACAAGAGC
		T3/4-F	CGCTGGTAAATATTGAATTTC
		T3/4-R	AAGTGAAAATCGTTAATACCT
	Ch10:-18186986	T3-OFF1-F	ATTAATTGAGTATATATTATT
		T3-OFF1-R	AACACCTAGGAAGGTTATTTA
	Ch08:+17744368	T3-OFF2-F	CTTCAGTTCTTATCTTTTTCA
		T3-OFF2-R	TACAAGGTTTTATTGATGAAGT
	Ch04:+17047293	T3-OFF3-F	AAGATGGCTCCTTGAGAATGA
		T3-OFF3-R	TGGGTCTACCTCAACTCCCAC
	Ch07:-47217307	T3-OFF4-F	ACTTACACAAATGAAGAAAGA
		T3-OFF4-R	TAATCTCATCACATCTATGCA
	Ch07:+19758950	T4-OFF1-F	CAAGTTCATTGTTTAGTTCGA
		T4-OFF1-R	ATAAACAAGTAACTTTCCAAC
	Ch06:+5961146	T4-OFF2-F	ATAATTCTTGCATCCATTGAA
		T4-OFF2-R	GTTAATGAATTGGTCTTTATT
For the preparation of anti-PPSR1 antibody	Solyc01g006810	antiPPSR1-F	CGGGATCCCCCCTAAGTCTGAAAGATC
		antiPPSR1-R	CCCAAGCTTTTAATTCCGAGCTGAACT
For quantitative real-time PCR analysis	Solyc01g006810	qPPSR1-F	AAGAGTACACGCGGGTGGAAAG
		qPPSR1-R	GTGTCTCGAGCTGTCCCATAGAAG
	Solyc03g031860	qPSY1-F	ATGAGGCAGAGAAAGGCGTGAC
		qPSY1-R	TGCGGTACAAGACCAAAGATGCC
	Solyc11g005330	qACTIN-F	ACAACTTTCCAACAAGGGAAGAT
		qACTIN-R	TGTATGTTGCTATTCAGGCTGTG
aITAG, the International Tomato Annotation Group release version 2.4. The underlined letters indicate restriction enzyme sites or target sites in PPSR1 for CRISPR/Cas9 gene-editing.
