# Supplementary material for: Ubiquitination of phytoene synthase 1 precursor modulates carotenoid biosynthesis in tomato
Source: Commun Biol. 2020 Dec 3;3:730. doi: 10.1038/s42003-020-01474-3 (PMC7713427; doi:10.1038/s42003-020-01474-3)
Supplement: Supplementary file 6 — Supplementary Data 4 [file 42003_2020_1474_MOESM6_ESM.xlsx]

## Sheet: Supplementary Data 4
Figure 2h												Figure 3d
			Time (h)												34DPA				38DPA				41DPA				45DPA
			0	1	1.5	2	2.5	3	3.5	4					WT	ppsr1-4	ppsr1-10	ppsr1-13	WT	ppsr1-4	ppsr1-10	ppsr1-13	WT	ppsr1-4	ppsr1-10	ppsr1-13	WT	ppsr1-4	ppsr1-10	ppsr1-13
Relative abundance	MBP-PPSR1	1	0.923188	0.832967	0.797042	0.582528	0.582749	0.4398	0.33018	0.100175		Content	Phytoene	1	0	0	0	0	0	4.7547	4.02093	4.95852	3.81711	5.81458	8.342	9.32035	21.4275	24.4848	22.2835	25.7485
		2	1.03837	0.739006	0.712689	0.689655	0.434046	0.38494	0.334309	0.202598				2	0	0	0	0	0	4.79546	3.45023	4.55087	3.89864	5.89611	8.05664	8.87194	23.588	24.4848	23.1804	24.8517
		3	1.03844	0.881873	0.661314	0.665003	0.506825	0.413195	0.276037	0.143863				3	0	0	0	0	0	4.67317	3.85787	3.98017	4.02093	5.77382	8.05664	9.23882	20.4084	24.974	23.8326	24.7702
	MBP-mtPPSR1	1	0.860892	0.946193	1.04584	0.734581	0.888505	0.819062	0.666397	0.605143			Lycopene	1	0	0	0	0	0	10.3835	10.1167	8.292	13.9995	17.9728	21.2029	26.2196	59.5069	69.2496	73.5278	73.4564
		2	0.97563	0.75363	0.78678	0.880453	0.712424	0.653822	0.534985	0.581228				2	0	0	0	0	0	10.2215	9.95469	8.47303	10.9171	18.4254	20.8408	25.6955	64.938	70.555	72.4225	72.0509
		3	1.16348	0.893073	0.72972	0.726088	0.634321	0.587245	0.571463	0.491023				3	0	0	0	0	0	10.5121	10.069	8.45874	11.0981	18.8113	21.1029	25.7289	62.0366	71.9556	72.575	72.0081
													β-carotene	1	8.09776	15.4908	12.2213	13.9591	12.5159	48.5089	29.0103	42.0879	54.606	56.167	55.0478	81.8806	61.2626	81.2031	78.8762	84.6493
														2	7.42031	12.8399	11.6323	14.1653	12.2803	46.3588	28.0383	42.1763	50.5707	55.7841	52.2791	80.2606	64.2964	81.9395	75.813	82.3518
														3	7.47922	12.8104	12.2803	13.7824	12.6337	47.478	28.4212	41.9996	51.5722	54.5471	53.2216	80.2311	62.7942	83.1765	75.9308	79.4948
Figure 6c													Total	1	8.09776	15.4908	12.2213	13.9591	12.5159	63.6471	43.1479	55.3384	72.4225	79.9544	84.5927	117.42	142.197	174.938	174.688	183.854
														2	7.42031	12.8399	11.6323	14.1653	12.2803	61.3757	41.4432	55.2002	65.3864	80.1056	81.1766	114.828	152.822	176.979	171.416	179.254
			Time (h)											3	7.47922	12.8104	12.2803	13.7824	12.6337	62.6633	42.3481	54.4385	66.6912	79.1322	82.3811	115.199	145.239	180.106	172.338	176.273
			0	1	2
Relative abundance	PSY1-HA	1	1.01329	0.154277	0.183109
		2	1.08352	0.395376	0.133367
		3	0.903195	0.361843	0.114184
	PSY1-HA+Flag-PPSR1	1	0.985965	0.173397	0.0189203
		2	1.0101	0.0946614	0.0174603
		3	1.00394	0.231732	0.016872
Figure 6f
			Time (h)
			0	1	2	3
Relative abundance	PSY1-HA	1	1.02445	0.20851	0.0329134	0.0305531
		2	0.977283	0.394185	0.0562805	0.0254329
		3	0.998267	0.446159	0.0677413	0.0297682
	PSY1K380R-HA	1	0.996168	0.662861	0.415082	0.186425
		2	1.00666	0.720484	0.538236	0.127534
		3	0.997173	0.56685	0.360857	0.226907
	PSY1K406R-HA	1	0.980045	0.478937	0.348878	0.378321
		2	0.99584	0.612133	0.334322	0.460505
		3	1.02411	0.616874	0.406261	0.300846
	PSY1K380/406R-HA	1	1.00942	0.58129	0.705047	0.562506
		2	0.995056	0.723838	0.444876	0.620342
		3	0.995528	0.774061	0.57141	0.455588
Figure 6g
			WT	ppsr1-4	ppsr1-10	ppsr1-13
Relative abundance	PSY1	1	0.773768	2.71707	3.2646	2.74092
		2	0.868382	2.89754	2.76278	2.67436
		3	1.35785	3.05335	3.17066	3.38171
Figure 6h
			WT	ppsr1-4	ppsr1-10	ppsr1-13
Relative expression	PSY1	1	1	1.06612	1.22896	0.799229
		2	0.849172	0.756398	1.04812	0.668869
		3	1.17762	1.50268	1.44101	0.954996
Supplementary Figure 1a
			Root	Stem	Leaf	Flower	34DPA	38DPA	41DPA	45DPA
Relative expression	PPSR1	1	1	2.41054	4.30909	1.66482	1.48815	0.903728	0.127064	0.265432
		2	0.938876	2.1662	4.00342	1.51938	1.28771	0.813029	0.112527	0.174099
		3	1.0651	2.68243	4.63811	1.851	1.71979	1.00455	0.143479	0.404678
